# Supplementary material for: Excavation of Genes Responsive to Brassinosteroids by Transcriptome Sequencing in Adiantum flabellulatum Gametophytes
Source: Genes (Basel). 2022 Jun 14;13(6):1061. doi: 10.3390/genes13061061 (PMC9222622; doi:10.3390/genes13061061)
Supplement: Supplementary file 1 [file genes-13-01061-s001.zip]

Archive with 2 entries (2 files):
- Supplementary  Figures.pdf
- Supplementary Tables.xlsx
